# Supplementary material for: Metagenomic Next-Generation Sequencing Improves Diagnosis of Osteoarticular Infections From Abscess Specimens: A Multicenter Retrospective Study
Source: Front Microbiol. 2020 Sep 15;11:2034. doi: 10.3389/fmicb.2020.02034 (PMC7523410; doi:10.3389/fmicb.2020.02034)
Supplement: Supplementary file 1 [file Data_Sheet_1.xlsx]

## Sheet: Sheet1
Supplemental Table 1 Description of patients included in this study
ID	Sex	Age	Infection sites	TB-DNA	Xpert	Culture	No. of raw reads	mNGS	No. of reads mapped to reference pathogen sequences	WBC	ESR(mm/h)	CRP（mg/L）	PCT(ng/mL)	空腹血糖(mmol/L)	Fever	Pain	Weight loss	Night sweat	Others	Diabetes	Immunosuppression	Hepatic dysfunction	Hypoalbuminemia	Others	Clinical outcomes
1	Female	63	Lumbar	阴性	Negative	Negative	20995334	Streptococcus dysgalactiae	29	10.31	140	167.82	0.137	5.92	0	1	0	0	0	0	0	0	0	0	Favorable
2	Male	55	Lumbar	阴性	Negative	Klebsiella pneumoniae	19861530	Klebsiella pneumoniae	4024	11.68	71	167	0.504	15.6	1	1	0	0	0	1	0	0	0	0	Favorable
3	Male	32	Joint	阴性	Negative	Brucella melitensis	17416252	Brucella melitensis	5	5.66	34	9.78		6.03	0	1	0	0	0	0	0	0	0	0	Favorable
4	Female	83	Lumbar	阴性	Negative	Negative	40527982	Staphylococcus aureus	12	7.23	30	96.86			1	1	0	0	0	0	0	0	0	0	Favorable
5	Male	69	Thoracic	阴性	Negative	Negative	19630463	Escherichia fergusonii	79	6.06	111	112			1	1	0	1	0	0	0	0	0	0	Favorable
6	Male	68	Joint	阴性	Negative	Negative	18738913	Mycobacterium absessus	16	9.17	80	50.57	<0.020	7.1	0	1	0	0	0	0	1	0	0	0	Favorable
7	Male	52	Thoracic	阴性	Negative	Candida albicans	23553654	Candida albicans	194	6.8	39	45.43	0.036		1	1	0	0	0	0	0	0	0	0	Favorable
8	Male	64	Lumbar	阴性	Negative	Staphylococcus aureus	23155408	Staphylococcus aureus	1621	9.55	44	220	0.27	6.02	1	1	0	0	0	0	0	1	0	0	Favorable
9	Male	65	Lumbar	阴性	Negative	Staphylococcus aureus	24729788	Staphylococcus aureus	7623	7.07	124	143.38	0.189	10.5	0	1	0	0	0	1	0	0	0	0	Favorable
10	Female	63	Lumbar	阴性	Negative	Escherichia fergusonii	14720501	Escherichia fergusonii	259	10	125	31.78	5.39		1	1	0	0	0	0	1	0	0	0	Favorable
11	Female	77	Lumbar	阴性	Negative	Negative	28525035	Streptococcus oralis	10	7.82	22	10.76	0.182		0	1	0	0	0	0	0	0	0	0	Favorable
12	Female	67	Thoracic	阴性	Negative	Mycobacterium avium	18489975	Mycobacterium avium	6	7.76	74	43.12	0.183		0	1	0	0	0	0	1	0	0	0	Favorable
13	Female	66	Lumbar	阴性	Negative	Brucella melitensis	39723685	Brucella melitensis	7	9.06	100	101.76	0.083	5.52	1	1	0	0	0	0	0	0	0	0	Favorable
14	Male	33	Lumbar	阴性	Negative	Candida tropicalis	26762538	Candida tropicalis	3886	7.03	86	27.63	0.129	4.73	0	1	0	0	0	0	0	0	1	0	Favorable
15	Male	56	Lumbar	阴性	Negative	Negative	20964230	Coxiella burnetii	31	4.01	2	11.32	<0.020	5.04	1	1	0	0	0	0	1	0	0	0	Favorable
16	Male	65	Lumbar	阴性	Negative	Negative	34627207	Coxiella burnetii	362	7.34	22	4.76	<0.020	5.15	0	1	0	0	0	0	0	0	0	0	Favorable
17	Male	56	Lumbar	阴性	Negative	Staphylococcus aureus	34595110	Staphylococcus aureus	5720	13.87	99	51.54	0.406		0	1	0	0	0	0	1	0	0	0	Favorable
18	Male	62	Thoracic	阴性	Negative	Negative	10136696	Klebsiella pneumoniae	33	7.75	93	63.64	0.478	29.74	0	1	0	0	0	1	0	1	0	0	Favorable
19	Male	70	Lumbar	阴性	Negative	Negative	30383496	Parvimonas micra	275	10.96	100	94	0.04		1	1	0	0	0	0	0	0	0	0	Favorable
20	Female	49	Thoracic	阳性	Positive	Mycobacterium tuberculosis complex	18361859	Mycobacterium tuberculosis complex	17	4.7	98	25.79	0.039	5.02	1	1	0	0	0	0	0	0	0	0	Favorable
21	Male	48	Lumbar	阳性	Positive	Negative	25363263	Mycobacterium tuberculosis complex	7	6.83	11	15.42	0.03	5.08	0	1	0	0	0	0	0	0	0	0	Favorable
22	Male	60	Thoracic	阳性	Positive	Negative	29988262	Mycobacterium tuberculosis complex	14	8.26	78	39.12	0.102	4.89	1	1	1	0	0	0	0	0	0	0	Favorable
23	Male	67	Lumbar	阳性	Positive	Mycobacterium tuberculosis complex	16116353	Mycobacterium tuberculosis complex	86	6.44	89	13.95	0.141	7.4	1	1	0	0	0	0	0	0	0	0	Favorable
24	Male	54	Thoracic	阳性	Positive	Mycobacterium tuberculosis complex	28302279	Mycobacterium tuberculosis complex	9	6.93	63	19.46	0.022	5.53	1	1	0	0	0	0	0	0	0	0	Favorable
25	Male	77	Lumbar	阳性	Positive	Mycobacterium tuberculosis complex	32986356	Mycobacterium tuberculosis complex	67	6.63	82	53.71	0.13ng/ml		0	1	0	0	0	0	0	0	0	0	Favorable
26	Male	68	Others	阴性	Positive	Negative	36134188	Mycobacterium tuberculosis complex	7	7.9	24	1.4	<0.020	6.62	1	1	0	0	0	0	0	0	0	0	Favorable
27	Female	86	Joint	阳性	Positive	Mycobacterium tuberculosis complex	33808067	Mycobacterium tuberculosis complex	86	7.81	65	52.62	0.038	5.69	1	1	0	0	0	0	0	0	0	0	Favorable
28	Female	51	Joint	阳性/rna阳性	Positive	Mycobacterium tuberculosis complex	13813441	Mycobacterium tuberculosis complex	33	3.25	51	10.2		5.89	0	1	0	0	0	0	0	0	0	0	Favorable
29	Male	62	Lumbar	阴性	Negative	Negative	36753009	Vibrio cholerae	571823	6.6	131	62.89	1.14	4.14	1	1	0	0	0	0	0	1	0	0	Favorable
30	Male	29	Others	阴性	Negative	Candida albicans	33199302	Candida albicans	72	11.91	106	90.66	0.073	5	0	1	0	0	0	0	0	0	0	0	Treatment failure
31	Male	47	Lumbar		Negative	Staphylococcus aureus	16878556	Staphylococcus aureus	1241	16.55	138	112.47	0.397		1	1	0	0	0	0	0	0	0	0	Favorable
32	Male	49	Lumbar		Negative	Klebsiella pneumoniae	49925156	Klebsiella pneumoniae	34149	12.24	147	90.08	0.239	7.21	1	1	0	0	0	1	0	0	0	1	Favorable
33	Male	67	Lumbar		Negative	Staphylococcus aureus	24494930	Staphylococcus aureus	23170	4.97	149	41.25	0.149	5.88	1	1	0	0	0	0	0	0	0	0	Favorable
34	Male	45	Lumbar		Negative	Brucella melitensis	26818205	Brucella melitensis	105	2.96	17	35.26	0.107	6.38	0	1	0	0	0	0	0	0	0	0	Favorable
35	Female	65	Lumbar	阳性	Negative	Negative	28775374	Staphylococcus aureus	2	4.81	144	33.39	0.118	6.14	1	1	1	0	0	0	0	0	0	0	Treatment failure
36	Female	66	Lumbar		Negative	Brucella melitensis	36987942	Brucella melitensis	50	6.02	88	102.69	0.037	7.15	0	1	0	0	0	1	0	0	0	0	Favorable
37	Male	36	Lumbar		Negative	Staphylococcus aureus	33608242	Staphylococcus aureus	1554	11.16	87	112	<0.020	4.79	1	1	0	0	0	0	0	0	0	0	Favorable
38	Male	46	Thoracic	阳性	Negative	Negative	24715315	Mycobacterium tuberculosis complex	3	7.92	15	15.63	<0.020	5.2	0	1	0	0	0	0	0	0	0	0	Favorable
39	Male	58	Lumbar	阴性	Negative	Negative	32552248	Streptococcus mitis	1381	9.64	73	25.87	<0.020		0	1	0	0	0	1	0	0	0	0	Favorable
40	Male	90	Thoracic	阴性	Negative	Staphylococcus aureus	39243861	Staphylococcus aureus	20407	4.35	111	28.18	<0.020	4.56	0	1	0	0	0	0	0	0	0	1	Death
41	Male	68	Thoracic	阳性	Negative	Negative	27385501	Staphylococcus aureus	28	11.86	93	115.92	0.125		0	1	0	0	0	0	0	0	0	0	Favorable
42	Female	24	Lumbar	阴性	Negative	Candida albicans	25034991	Candida albicans	630	6.26	102	23.05	0.03	4.7	1	1	0	0	0	0	0	0	1	0	Favorable
43	Male	68	Lumbar	阴性	Negative	Negative	17684931	Brucella melitensis	120	9.53	80	74.74	0.02	4.6	1	1	0	1	0	0	0	0	1	0	Favorable
44	Male	80	Others	未做	Negative	Negative	16389856	Enterococcus faecium	8	4.95	33	12.13	0.02	4.9	0	1	0	0	0	0	0	0	1	0	Favorable
45	Female	71	Cervical	阴性	Negative	Negative	32062203	Staphylococcus aureus	42	8.55	92	32.6	0.03	6.3	0	1	0	0	0	0	0	0	0	0	Favorable
46	Male	49	Thoracic	阴性	Negative	Negative	32579547	Tanneralla forsythensis	735	8.73	86	144.22	0.27	5.6	1	1	0	0	0	0	1	0	0	0	Favorable
47	Male	40	Thoracic	未做	Negative	Staphylococcus aureus	12756177	Staphylococcus aureus	5205	22.15	99	158.42	1.19	5.1	1	1	0	0	0	1	0	0	0	0	Death
48	Male	61	Lumbar	未做	Negative	Negative	11990498	Propionibacterium acnes	20	9.09	91	165.55	0.07	4.7	0	1	0	0	0	0	1	0	0	0	Favorable
49	Male	75	Lumbar	阴性	Negative	Negative	38893793	Nocardia asiatica	558	23.03	67	178.45	0.14	7.9	1	1	0	0	0	1	0	0	1	0	Favorable
50	Male	64	Lumbar	阴性	Negative	Negative	13535840	Tanneralla forsythensis	5611	14.3	100	147.35	0.07	5.6	1	1	0	0	0	0	0	0	1	0	Favorable
51	Male	75	Lumbar	阴性	Negative	Negative	26410400	Finegoldia magna	4	12.76	88	72.8	0.57	6.2	0	1	0	0	0	1	0	0	0	0	Favorable
52	Female	72	Lumbar	阴性	Negative	Negative	25616289	Finegoldia magna	12	6.83	107	30.17	0.14	5.3	1	1	0	0	0	1	0	0	0	0	Favorable
53	Female	29	Others		Negative	Negative	28218915	Acinetobacter baumannii	168	7.75	57	9.82	0.02	4.8	0	1	0	0	0	0	0	0	0	1	Favorable
54	Female	35	Joint	未做	Negative	Negative	11122499	Mycobacterium tuberculosis complex	2	4.18	33	7.44	0.02	5.9	0	1	0	0	0	0	0	0	0	0	Favorable
55	Male	74	Others	阴性	Negative	Negative	13867656	Ralstonia insidiosa	51	6.86	13	7.77	0.03	6.5	0	1	0	0	0	0	0	0	0	0	Favorable
56	Male	52	Lumbar	阴性	Positive	Mycobacterium tuberculosis complex	7700573	Mycobacterium tuberculosis complex	82	14.16	38	80.7	0.09	4.5	0	1	0	0	0	0	0	0	0	0	Favorable
57	Female	65	Joint	阳性	Positive	Mycobacterium tuberculosis complex	14388109	Mycobacterium tuberculosis complex	11379	9.98	87	83.33	0.06	8.8	1	1	0	0	0	1	0	0	0	0	Favorable
58	Male	58	Thoracic	阴性	Negative	Aspergillus fumigatus	10522681	Aspergillus fumigatus	30	12.23	97	136.77	0.54	5.3	1	1	0	0	0	0	0	0	0	1	Favorable
59	Female	12	Others	未做	Negative	Staphylococcus aureus	30140199	Staphylococcus aureus	22327	7.26	8	4.19	0.04	4.7	0	1	0	0	0	0	0	0	0	0	Favorable
60	Female	41	Thoracic	阴性	Negative	Negative	17050671	Ralstonia insidiosa	9	5.28	55	5.8	0.02	4.8	0	1	0	0	0	0	0	0	0	0	Favorable
61	Male	38	Lumbar	阳性	Positive	Mycobacterium tuberculosis complex	30120257	Mycobacterium tuberculosis complex	1499	10.1	67	148.59	0.38	4.5	1	1	0	0	0	0	0	0	1	1	Favorable
62	Male	31	Thoracic	未做	Negative	Prevotella pleuritidis	4688872	Prevotella pleuritidis	6210	10.17	26	25.29	0.07	5.7	0	1	0	0	0	0	0	0	0	1	Favorable
63	Male	17	Joint	阴性	Negative	Negative	12793158	Micrococcus luteus	20	7.67	82	109.43	0.07	4.1	0	1	0	0	0	0	0	0	0	0	Favorable
64	Female	59	Lumbar	未做	Negative	Negative	11836726	Pantoea septica	140	6.95	18	2.19	0.04	5.5	1	1	0	0	0	0	0	0	0	0	Favorable
65	Female	51	Lumbar	阴性	Negative	Staphylococcus aureus	7123904	Staphylococcus aureus	1636	5.15	103	111.86	0.09	5.8	1	1	0	0	0	0	1	0	0	0	Favorable
66	Female	53	Lumbar	阴性	Negative	Streptococcus intermedius	3126447	Streptococcus intermedius	362268	6.15	88	47.7	0.08	5.7	1	1	0	0	0	0	0	0	0	0	Favorable
67	Female	16	Joint	阳性	Positive	Negative	30455296	Mycobacterium tuberculosis complex	6	9.36	59	17.37	0.03	5.3	1	1	0	0	0	0	0	0	0	0	Favorable
68	Female	14	Joint	阴性	Negative	Negative	7493664	Stenotrophomonas maltophilia	914	8.43	104	16.69	0.03	5.2	0	1	0	0	0	0	0	0	0	0	Favorable
69	Female	58	Thoracic	阳性	Positive	Mycobacterium tuberculosis complex	10791148	Mycobacterium tuberculosis complex	804	4.9	59	25.12	0.07	5.7	1	1	0	0	0	0	0	0	0	1	Favorable
70	Female	25	Lumbar	阴性	Negative	Negative	16697383	Mycobacterium avium	29	10.4	68	46.14	0.02	5.1	0	1	0	0	0	0	0	0	0	0	Treatment failure
71	Male	19	Others	未做	Negative	Negative	24551668	Propionibacterium acnes	21	6.14	2	1.53	0.02	5.1	0	1	0	0	0	0	0	0	0	0	Favorable
72	Male	79	Thoracic	阴性	Negative	Negative	25586636	Bifidobacterium pseudocatenulatum	175	11.36	42	68.41	0.34	6.8	0	1	0	0	0	1	0	0	0	1	Death
73	Male	60	Lumbar	阴性	Negative	Pseudomonas aeruginosa	18832452	Pseudomonas aeruginosa	50	5.02	83	59.38	0.06	6.6	1	1	0	0	0	0	0	0	1	0	Favorable
74	Female	33	Others	阴性	Negative	Klebsiella pneumoniae	21130136	Klebsiella pneumoniae	7	7.4	34	9.87	0.02	4.6	0	1	0	0	0	0	0	0	0	0	Favorable
75	Male	51	Joint	阳性	Positive	Negative	16773323	Mycobacterium tuberculosis complex	1	4.54	11	10.25	0.04	4.6	0	1	0	0	0	0	0	0	0	0	Favorable
76	Male	39	Joint	阴性	Negative	Mycobacterium absessus	25671610	Mycobacterium absessus	25	5.05	83	77.54	未查	4.93	1	1	0	0	0	0	0	0	1	0	Favorable
77	Female	45	Lumbar	阴性	Negative	Negative	16526178	Candida parapsilosis	145	8.05	50	3.81	未查	5.24	1	1	0	0	0	0	0	0	0	0	Favorable
78	Female	70	Joint	阴性	Negative	Pseudomonas poae	18087663	Pseudomonas poae	2237	5.04	90	13.38	0.025	4.93	0	1	0	0	0	0	0	0	1	0	Favorable
79	Female	83	Lumbar	阴性	Negative	Negative	27299622	Parvimonas micra	150	6.71	40	3.83	0.03	5.25	1	1	0	1	0	0	0	0	1	0	Favorable
80	Male	27	Joint	阴性	Negative	Negative	19730234	Pseudomonas aeruginosa	263	7.7	3	2.65	0.045	4.12	0	1	0	0	0	0	0	0	1	0	Favorable
81	Male	54	Joint	阴性	Negative	Negative	28610560	Aspergillus fumigatus	5	8.54	47	46.79	0.06	6.08	0	1	0	0	0	0	0	0	1	0	Favorable
82	Male	60	Lumbar	阴性	Negative	Streptococcus constellatus	22797167	Streptococcus constellatus	444	6.27	83	35.05	未查	11.27	0	1	0	1	0	1	0	0	1	0	Favorable

## Sheet: Sheet3
		76	0.926829
		6	0.0731707
		3	0.0365854
		3	0.0365854
		82	1

## Sheet: TB组
编号	姓名	性别	年龄	感染部位	细菌培养结果	分枝杆菌培养	Xpert	培养结果	二代测序结果	英文名	英文属名	序列数
Patient 75	蒲希南	男	51	肩关节	阴性	阴性	阳性	0	结核分枝杆菌复合群	Mycobacterium tuberculosis complex	分枝杆菌	1
Patient 54	易玲	女	35	髋关节	阴性	阴性	阴性	0	结核分枝杆菌复合群	Mycobacterium tuberculosis complex	分枝杆菌	2
Patient 38	郭启军	男	46	胸椎	阴性	阴性	阴性	0	结核分枝杆菌复合群	Mycobacterium tuberculosis complex	分枝杆菌	3
Patient 67	商跃苧	女	16	左骶髂关节	阴性	阴性	阳性	0	结核分枝杆菌复合群	Mycobacterium tuberculosis complex	分枝杆菌	6
Patient 21	孙喜贵	男	48	腰椎结	阴性	阴性	阳性	0	结核分枝杆菌复合群	Mycobacterium tuberculosis complex	分枝杆菌	7
Patient 26	刘守瑶	男	68	掌骨结	阴性	阴性	阳性	0	结核分枝杆菌复合群	Mycobacterium tuberculosis complex	分枝杆菌	7
Patient 24	丁孝军	男	54	胸椎结	阴性	MTBC	阳性	1	结核分枝杆菌复合群	Mycobacterium tuberculosis complex	分枝杆菌	9
Patient 22	顾延江	男	60	胸椎结	阴性	阴性	阳性	0	结核分枝杆菌复合群	Mycobacterium tuberculosis complex	分枝杆菌	14
Patient 20	王敏	女	49	胸椎	阴性	MTBC	阳性	1	结核分枝杆菌复合群	Mycobacterium tuberculosis complex	分枝杆菌	17
Patient 28	杨淑贞	女	51	肘关节	阴性	MTBC	阳性	1	结核分枝杆菌复合群	Mycobacterium tuberculosis complex	分枝杆菌	33
Patient 25	赵义明	男	77	腰椎结	阴性	MTBC	阳性	1	结核分枝杆菌复合群	Mycobacterium tuberculosis complex	分枝杆菌	67
Patient 56	李平	男	52	腰椎	阴性	MTBC	阳性	1	结核分枝杆菌复合群	Mycobacterium tuberculosis complex	分枝杆菌	82
Patient 23	栾宝平	男	67	腰椎	阴性	MTBC	阳性	1	结核分枝杆菌复合群	Mycobacterium tuberculosis complex	分枝杆菌	86
Patient 27	孙雪纯	女	86	踝关节	阴性	MTBC	阳性	1	结核分枝杆菌复合群	Mycobacterium tuberculosis complex	分枝杆菌	86
Patient 69	乔妙兰	女	58	胸椎	阴性	MTBC	阳性	1	结核分枝杆菌复合群	Mycobacterium tuberculosis complex	分枝杆菌	804
Patient 61	李育宁	男	38	腰椎	阴性	MTBC	阳性	1	结核分枝杆菌复合群	Mycobacterium tuberculosis complex	分枝杆菌	1499
Patient 57	李二清	女	65	髋关节	阴性	MTBC	阳性	1	结核分枝杆菌复合群	Mycobacterium tuberculosis complex	分枝杆菌	11379
